# Supplementary material for: An integrated computational framework to design a multi-epitopes vaccine against Mycobacterium tuberculosis
Source: Sci Rep. 2021 Nov 9;11:21929. doi: 10.1038/s41598-021-01283-6 (PMC8578660; doi:10.1038/s41598-021-01283-6)
Supplement: Supplementary file 3 — Supplementary Table 1. [file 41598_2021_1283_MOESM3_ESM.csv]

#Organism Name	Strain	Assembly	Size(Mb)	GC%	Replicons	CDS	Release Date
Mycobacterium tuberculosis	3-0096P6C4	GCA_014899985.1	4.45034	65.6	chromosome:NZ_CP041827.1/CP041827.1	3904	2020-10-20T00:00:00Z
Mycobacterium tuberculosis	3-0124P6C4	GCA_014899965.1	4.44764	65.6	chromosome:NZ_CP041826.1/CP041826.1	3858	2020-10-20T00:00:00Z
Mycobacterium tuberculosis	1-0107P6C4	GCA_014900555.1	4.44484	65.6	chromosome:NZ_CP041853.1/CP041853.1	3910	2020-10-20T00:00:00Z
Mycobacterium tuberculosis	Beijing-like/50148	GCA_002116835.1	4.44442	65.6	chromosome:NZ_CP017597.1/CP017597.1	3903	2017-05-01T00:00:00Z
Mycobacterium tuberculosis	Beijing-like/36918	GCA_002116775.1	4.44159	65.6	chromosome:NZ_CP017594.1/CP017594.1	3891	2017-05-01T00:00:00Z
Mycobacterium tuberculosis	SCAID 252.0	GCA_001708265.1	4.43939	65.6	chromosome:NZ_CP016888.1/CP016888.1	3880	2016-08-19T00:00:00Z
Mycobacterium tuberculosis	2-0023P6C4	GCA_014900255.1	4.43837	65.6	chromosome:NZ_CP041839.1/CP041839.1	3917	2020-10-20T00:00:00Z
Mycobacterium tuberculosis	2-0029P6C4	GCA_014900215.1	4.43836	65.6	chromosome:NZ_CP041837.1/CP041837.1	3916	2020-10-20T00:00:00Z
Mycobacterium tuberculosis	2-0022P6C4	GCA_014900275.1	4.43834	65.6	chromosome:NZ_CP041840.1/CP041840.1	3904	2020-10-20T00:00:00Z
Mycobacterium tuberculosis	2-0021P6C4	GCA_014900295.1	4.4383	65.6	chromosome:NZ_CP041841.1/CP041841.1	3927	2020-10-20T00:00:00Z
Mycobacterium tuberculosis	2-0028P6C4	GCA_014900235.1	4.43828	65.6	chromosome:NZ_CP041838.1/CP041838.1	3923	2020-10-20T00:00:00Z
Mycobacterium tuberculosis	2-0046P6C4	GCA_014900135.1	4.43822	65.6	chromosome:NZ_CP041833.1/CP041833.1	3907	2020-10-20T00:00:00Z
Mycobacterium tuberculosis	SEA07010354P6C4	GCA_014899705.1	4.4381	65.6	chromosome:NZ_CP041813.1/CP041813.1	3901	2020-10-20T00:00:00Z
Mycobacterium tuberculosis	1-0047P6C4	GCA_014900755.1	4.43471	65.6	chromosome:NZ_CP041862.1/CP041862.1	3896	2020-10-20T00:00:00Z
Mycobacterium tuberculosis	3-0090P6C4	GCA_014900005.1	4.4335	65.6	chromosome:NZ_CP041828.1/CP041828.1	3876	2020-10-20T00:00:00Z
Mycobacterium tuberculosis	SEA12202P6C4	GCA_014899465.1	4.43306	65.6	chromosome:NZ_CP041801.1/CP041801.1	3869	2020-10-20T00:00:00Z
Mycobacterium tuberculosis	1-0007P6C4	GCA_014901135.1	4.43214	65.6	chromosome:NZ_CP041875.1/CP041875.1	3894	2020-10-20T00:00:00Z
Mycobacterium tuberculosis	Beijing-like/38774	GCA_002116795.1	4.43189	65.6	chromosome:NZ_CP017595.1/CP017595.1	3885	2017-05-01T00:00:00Z
Mycobacterium tuberculosis	1-0160P6C4	GCA_014900355.1	4.43149	65.6	chromosome:NZ_CP041844.1/CP041844.1	3881	2020-10-20T00:00:00Z
Mycobacterium tuberculosis	SEA15229P6C4	GCA_014899305.1	4.43111	65.6	chromosome:NZ_CP041793.1/CP041793.1	3887	2020-10-20T00:00:00Z
Mycobacterium tuberculosis	1-0030P6C4	GCA_014900895.1	4.43005	65.6	chromosome:NZ_CP041868.1/CP041868.1	3902	2020-10-20T00:00:00Z
Mycobacterium tuberculosis	1-0021P6C4	GCA_014901055.1	4.42948	65.6	chromosome:NZ_CP041871.1/CP041871.1	3879	2020-10-20T00:00:00Z
Mycobacterium tuberculosis	4-0087P6C4	GCA_014899805.1	4.42846	65.6	chromosome:NZ_CP041818.1/CP041818.1	3902	2020-10-20T00:00:00Z
Mycobacterium tuberculosis	SEA12334P6C4	GCA_014899445.1	4.42783	65.6	chromosome:NZ_CP041800.1/CP041800.1	3879	2020-10-20T00:00:00Z
Mycobacterium tuberculosis	Beijing-like/35049	GCA_002116755.1	4.42706	65.6	chromosome:NZ_CP017593.1/CP017593.1	3877	2017-05-01T00:00:00Z
Mycobacterium tuberculosis	SEA14318P6C4	GCA_014899365.1	4.42661	65.6	chromosome:NZ_CP041796.1/CP041796.1	3884	2020-10-20T00:00:00Z
Mycobacterium tuberculosis	MT-0080	GCA_007833935.1	4.42652	65.6	chromosome:NZ_CP041207.1/CP041207.1	3906	2019-08-05T00:00:00Z
Mycobacterium tuberculosis	TB282	GCA_001870145.1	4.42586	65.6	chromosome:NZ_CP017920.1/CP017920.1	3897	2016-11-07T00:00:00Z
Mycobacterium tuberculosis	1-0110P6C4	GCA_014900515.1	4.42542	65.6	chromosome:NZ_CP041852.1/CP041852.1	3861	2020-10-20T00:00:00Z
Mycobacterium tuberculosis	2-0059P6C4	GCA_014900095.1	4.42517	65.6	chromosome:NZ_CP041831.1/CP041831.1	3900	2020-10-20T00:00:00Z
Mycobacterium tuberculosis	SEA00042P6C4	GCA_014899765.1	4.42431	65.6	chromosome:NZ_CP041816.1/CP041816.1	3885	2020-10-20T00:00:00Z
Mycobacterium tuberculosis	HN-321	GCA_002357955.1	4.42154	65.6	chromosome:NZ_AP018035.1/AP018035.1	3889	2017-05-10T23:03:00Z
Mycobacterium tuberculosis	1-0102P6C4	GCA_014900595.1	4.42138	65.6	chromosome:NZ_CP041854.1/CP041854.1	3871	2020-10-20T00:00:00Z
Mycobacterium tuberculosis	1-0072P6C4	GCA_014884645.1	4.42101	65.6	chromosome:NZ_CP043996.1/CP043996.1	3888	2020-10-13T00:00:00Z
Mycobacterium tuberculosis	SEA17020023P6C4	GCA_014899285.1	4.42032	65.6	chromosome:NZ_CP041791.1/CP041791.1	3870	2020-10-20T00:00:00Z
Mycobacterium tuberculosis	SEA17020024P6C4	GCA_014899245.1	4.42032	65.6	chromosome:NZ_CP041790.1/CP041790.1	3877	2020-10-20T00:00:00Z
Mycobacterium tuberculosis	1-0123P6C4	GCA_014900455.1	4.42	65.6	chromosome:NZ_CP041849.1/CP041849.1	3886	2020-10-20T00:00:00Z
Mycobacterium tuberculosis	1-0084P6C4	GCA_014900615.1	4.41997	65.6	chromosome:NZ_CP041855.1/CP041855.1	3873	2020-10-20T00:00:00Z
Mycobacterium tuberculosis	1-0031P6C4	GCA_014900855.1	4.41997	65.6	chromosome:NZ_CP041867.1/CP041867.1	3873	2020-10-20T00:00:00Z
Mycobacterium tuberculosis	1-0054P6C4	GCA_014900735.1	4.41992	65.6	chromosome:NZ_CP041861.1/CP041861.1	3882	2020-10-20T00:00:00Z
Mycobacterium tuberculosis	1-0023P6C4	GCA_014901035.1	4.4198	65.6	chromosome:NZ_CP041870.1/CP041870.1	3885	2020-10-20T00:00:00Z
Mycobacterium tuberculosis	1-0137P6C4	GCA_014900435.1	4.41969	65.6	chromosome:NZ_CP041848.1/CP041848.1	3878	2020-10-20T00:00:00Z
Mycobacterium tuberculosis	1-0006P6C4	GCA_014901155.1	4.41961	65.6	chromosome:NZ_CP041876.1/CP041876.1	3884	2020-10-20T00:00:00Z
Mycobacterium tuberculosis	1-0156P6C4	GCA_014900375.1	4.4194	65.6	chromosome:NZ_CP041845.1/CP041845.1	3884	2020-10-20T00:00:00Z
Mycobacterium tuberculosis	1-0153P6C4	GCA_014900395.1	4.41903	65.6	chromosome:NZ_CP041846.1/CP041846.1	3865	2020-10-20T00:00:00Z
Mycobacterium tuberculosis	H107	GCA_003287165.1	4.4188	65.6	chromosome:NZ_CP019612.1/CP019612.1	3911	2018-07-03T00:00:00Z
Mycobacterium tuberculosis	1-0149P6C4	GCA_014900415.1	4.41866	65.6	chromosome:NZ_CP041847.1/CP041847.1	3870	2020-10-20T00:00:00Z
Mycobacterium tuberculosis	RUS_B0	GCA_003265005.1	4.41856	65.6	chromosome:NZ_CP030093.1/CP030093.1	3878	2018-06-26T00:00:00Z
Mycobacterium tuberculosis	2-0031P6C4	GCA_014900195.1	4.41855	65.6	chromosome:NZ_CP041836.1/CP041836.1	3853	2020-10-20T00:00:00Z
Mycobacterium tuberculosis	TCDC11	GCA_009762675.2	4.41842	65.6	chromosome:NZ_CP046728.2/CP046728.2	3889	2019-12-18T00:00:00Z
Mycobacterium tuberculosis	1-0017P6C4	GCA_014901075.1	4.41832	65.6	chromosome:NZ_CP041872.1/CP041872.1	3878	2020-10-20T00:00:00Z
Mycobacterium tuberculosis	1-0009P6C4	GCA_014901115.1	4.41816	65.6	chromosome:NZ_CP041874.1/CP041874.1	3873	2020-10-20T00:00:00Z
Mycobacterium tuberculosis	FDAARGOS_757	GCA_013267635.1	4.41793	65.6	chromosome:NZ_CP054013.1/CP054013.1	3923	2020-06-04T00:00:00Z
Mycobacterium tuberculosis	2-0068P6C4	GCA_014900075.1	4.41777	65.6	chromosome:NZ_CP041830.1/CP041830.1	3868	2020-10-20T00:00:00Z
Mycobacterium tuberculosis	MTB2	GCA_002208235.1	4.41772	65.6	chromosome:NZ_CP022014.1/CP022014.1	3892	2017-06-26T00:00:00Z
Mycobacterium tuberculosis	1-0064P6C4	GCA_014900675.1	4.41768	65.6	chromosome:NZ_CP041858.1/CP041858.1	3879	2020-10-20T00:00:00Z
Mycobacterium tuberculosis	1-0045P6C4	GCA_014900775.1	4.41697	65.6	chromosome:NZ_CP041863.1/CP041863.1	3880	2020-10-20T00:00:00Z
Mycobacterium tuberculosis	H54	GCA_003287125.1	4.41694	65.6	chromosome:NZ_CP019610.1/CP019610.1	3886	2018-07-03T00:00:00Z
Mycobacterium tuberculosis	1-0116P6C4	GCA_014900475.1	4.4168	65.6	chromosome:NZ_CP041850.1/CP041850.1	3871	2020-10-20T00:00:00Z
Mycobacterium tuberculosis	SEA02010036P6C4	GCA_014899745.1	4.41676	65.6	chromosome:NZ_CP041815.1/CP041815.1	3872	2020-10-20T00:00:00Z
Mycobacterium tuberculosis	1-0066P6C4	GCA_014884665.1	4.41671	65.6	chromosome:NZ_CP043997.1/CP043997.1	3880	2020-10-13T00:00:00Z
Mycobacterium tuberculosis	L	GCA_008761675.1	4.41667	65.6	chromosome:NZ_CP044345.1/CP044345.1	3808	2019-10-01T00:00:00Z
Mycobacterium tuberculosis	1-0071P6C4	GCA_014900635.1	4.41623	65.6	chromosome:NZ_CP041856.1/CP041856.1	3880	2020-10-20T00:00:00Z
Mycobacterium tuberculosis	1-0069P6C4	GCA_014900655.1	4.41617	65.6	chromosome:NZ_CP041857.1/CP041857.1	3866	2020-10-20T00:00:00Z
Mycobacterium tuberculosis	H37Rv_CG	GCA_017901115.1	4.416	65.6	chromosome:NZ_CP072765.1/CP072765.1	3928	2021-04-12T00:00:00Z
Mycobacterium tuberculosis	SEA17020028P6C4	GCA_014899225.1	4.41514	65.6	chromosome:NZ_CP041789.1/CP041789.1	3876	2020-10-20T00:00:00Z
Mycobacterium tuberculosis	2-0013P6C4	GCA_014900315.1	4.41496	65.6	chromosome:NZ_CP041842.1/CP041842.1	3879	2020-10-20T00:00:00Z
Mycobacterium tuberculosis	AUSMDU00018547	GCA_009664875.1	4.41477	65.6	chromosome:NZ_CP045962.1/CP045962.1	3870	2019-11-17T00:00:00Z
Mycobacterium tuberculosis	SIT745/EAI1-MYS	GCA_001597645.2	4.41474	65.6	chromosome:NZ_CP046529.1/CP046529.1	3925	2019-12-03T00:00:00Z
Mycobacterium tuberculosis	4-0073P6C4	GCA_014899845.1	4.41454	65.6	chromosome:NZ_CP041820.1/CP041820.1	3902	2020-10-20T00:00:00Z
Mycobacterium tuberculosis	1-0061P6C4	GCA_014900695.1	4.41388	65.6	chromosome:NZ_CP041859.1/CP041859.1	3860	2020-10-20T00:00:00Z
Mycobacterium tuberculosis	WC078	GCA_003006135.1	4.41371	65.6	chromosome:NZ_CP022577.1/CP022577.1	3887	2018-03-16T00:00:00Z
Mycobacterium tuberculosis	WC059	GCA_003006115.1	4.41367	65.6	chromosome:NZ_CP022578.1/CP022578.1	3884	2018-03-16T00:00:00Z
Mycobacterium tuberculosis	1-0056P6C4	GCA_014900715.1	4.41364	65.6	chromosome:NZ_CP041860.1/CP041860.1	3876	2020-10-20T00:00:00Z
Mycobacterium tuberculosis	SEA08151P6C4	GCA_014899665.1	4.4135	65.6	chromosome:NZ_CP041811.1/CP041811.1	3879	2020-10-20T00:00:00Z
Mycobacterium tuberculosis	HN-506	GCA_002357975.1	4.41336	65.6	chromosome:NZ_AP018036.1/AP018036.1	3884	2017-05-10T23:04:00Z
Mycobacterium tuberculosis	1-0112P6C4	GCA_014900495.1	4.41324	65.6	chromosome:NZ_CP041851.1/CP041851.1	3871	2020-10-20T00:00:00Z
Mycobacterium tuberculosis	H83	GCA_003287145.1	4.41321	65.6	chromosome:NZ_CP019611.1/CP019611.1	3892	2018-07-03T00:00:00Z
Mycobacterium tuberculosis	SEA15230P6C4	GCA_014899265.1	4.41284	65.6	chromosome:NZ_CP041792.1/CP041792.1	3885	2020-10-20T00:00:00Z
Mycobacterium tuberculosis	1-0028P6C4	GCA_014900965.1	4.41259	65.6	chromosome:NZ_CP041869.1/CP041869.1	3877	2020-10-20T00:00:00Z
Mycobacterium tuberculosis	SCAID 187.0	GCA_001275565.2	4.41183	65.6	chromosome:NZ_CP012506.2/CP012506.2	3877	2015-08-31T00:00:00Z
Mycobacterium tuberculosis	GG-90-10	GCA_002886335.1	4.4116	65.6	chromosome:NZ_CP025601.1/CP025601.1	3903	2018-01-17T00:00:00Z
Mycobacterium tuberculosis	GG-111-10	GCA_002886145.1	4.41156	65.6	chromosome:NZ_CP025593.1/CP025593.1	3901	2018-01-17T00:00:00Z
Mycobacterium tuberculosis	267/47W148	GCA_017164055.1	4.41153	65.6	chromosome:NZ_CP071128.1/CP071128.1	3902	2021-03-04T00:00:00Z
Mycobacterium tuberculosis	GG-37-11	GCA_002886685.1	4.41153	65.6	chromosome:NZ_CP025598.1/CP025598.1	3911	2018-01-17T00:00:00Z
Mycobacterium tuberculosis	120/26CAO	GCA_017164035.1	4.41152	65.6	chromosome:NZ_CP071127.1/CP071127.1	3903	2021-03-04T00:00:00Z
Mycobacterium tuberculosis	GG-229-10	GCA_002886585.1	4.41152	65.6	chromosome:NZ_CP025608.1/CP025608.1	3906	2018-01-17T00:00:00Z
Mycobacterium tuberculosis	ZMC13-88	GCA_000738475.1	4.41151	65.6	chromosome:NZ_CP009101.1/CP009101.1	3877	2014-08-07T00:00:00Z
Mycobacterium tuberculosis	DK9897	GCA_001922485.1	4.41151	65.6	chromosome:NZ_CP018778.1/CP018778.1	3898	2016-12-27T00:00:00Z
Mycobacterium tuberculosis	GG-121-10	GCA_002886775.1	4.41151	65.6	chromosome:NZ_CP025603.1/CP025603.1	3909	2018-01-17T00:00:00Z
Mycobacterium tuberculosis	GG-77-11	GCA_002886225.1	4.41151	65.6	chromosome:NZ_CP025600.1/CP025600.1	3913	2018-01-17T00:00:00Z
Mycobacterium tuberculosis	ZMC13-264	GCA_000738445.1	4.41151	65.6	chromosome:NZ_CP009100.1/CP009100.1	3871	2014-08-07T00:00:00Z
Mycobacterium tuberculosis	GG-20-11	GCA_002886195.1	4.4115	65.6	chromosome:NZ_CP025595.1/CP025595.1	3914	2018-01-17T00:00:00Z
Mycobacterium tuberculosis	LN3668	GCA_002447735.1	4.41149	65.6	chromosome:NZ_CP023616.1/CP023616.1	3910	2017-10-05T00:00:00Z
Mycobacterium tuberculosis	MDRMA2082	GCA_002447975.1	4.41148	65.6	chromosome:NZ_CP023628.1/CP023628.1	3910	2017-10-05T00:00:00Z
Mycobacterium tuberculosis	GG-186-10	GCA_002886865.1	4.41148	65.6	chromosome:NZ_CP025607.1/CP025607.1	3901	2018-01-17T00:00:00Z
Mycobacterium tuberculosis	LE79	GCA_002447515.1	4.41148	65.6	chromosome:NZ_CP023605.1/CP023605.1	3909	2017-10-05T00:00:00Z
Mycobacterium tuberculosis	GG-36-11	GCA_002887065.1	4.41147	65.6	chromosome:NZ_CP025597.1/CP025597.1	3914	2018-01-17T00:00:00Z
Mycobacterium tuberculosis	GG-45-11	GCA_002887145.1	4.41147	65.6	chromosome:NZ_CP025599.1/CP025599.1	3914	2018-01-17T00:00:00Z
Mycobacterium tuberculosis	GG-109-10	GCA_002887255.1	4.41146	65.6	chromosome:NZ_CP025602.1/CP025602.1	3914	2018-01-17T00:00:00Z
Mycobacterium tuberculosis	TBDM2699	GCA_002448135.1	4.41146	65.6	chromosome:NZ_CP023636.1/CP023636.1	3905	2017-10-05T00:00:00Z
Mycobacterium tuberculosis	MDRMA2441	GCA_002448015.1	4.41145	65.6	chromosome:NZ_CP023630.1/CP023630.1	3912	2017-10-05T00:00:00Z
Mycobacterium tuberculosis	LN3695	GCA_002447775.1	4.41145	65.6	chromosome:NZ_CP023618.1/CP023618.1	3909	2017-10-05T00:00:00Z
Mycobacterium tuberculosis	GG-137-10	GCA_002887335.1	4.41145	65.6	chromosome:NZ_CP025606.1/CP025606.1	3914	2018-01-17T00:00:00Z
Mycobacterium tuberculosis	GG-27-11	GCA_002886945.1	4.41144	65.6	chromosome:NZ_CP025596.1/CP025596.1	3906	2018-01-17T00:00:00Z
Mycobacterium tuberculosis	TBDM2717	GCA_002448155.1	4.41144	65.6	chromosome:NZ_CP023637.1/CP023637.1	3907	2017-10-05T00:00:00Z
Mycobacterium tuberculosis	GG-5-10	GCA_002886165.1	4.41144	65.6	chromosome:NZ_CP025594.1/CP025594.1	3917	2018-01-17T00:00:00Z
Mycobacterium tuberculosis	CSV3611	GCA_002447415.1	4.41144	65.6	chromosome:NZ_CP023600.1/CP023600.1	3911	2017-10-05T00:00:00Z
Mycobacterium tuberculosis	LN180	GCA_002447015.1	4.41144	65.6	chromosome:NZ_CP023580.1/CP023580.1	3905	2017-10-05T00:00:00Z
Mycobacterium tuberculosis	MDRMA863	GCA_002447915.1	4.41143	65.6	chromosome:NZ_CP023625.1/CP023625.1	3907	2017-10-05T00:00:00Z
Mycobacterium tuberculosis	LE63	GCA_002447475.1	4.41141	65.6	chromosome:NZ_CP023603.1/CP023603.1	3920	2017-10-05T00:00:00Z
Mycobacterium tuberculosis	TBV4952	GCA_002448215.1	4.41141	65.6	chromosome:NZ_CP023640.1/CP023640.1	3904	2017-10-05T00:00:00Z
Mycobacterium tuberculosis	GG-129-11	GCA_002886405.1	4.41141	65.6	chromosome:NZ_CP025604.1/CP025604.1	3904	2018-01-17T00:00:00Z
Mycobacterium tuberculosis	LE13	GCA_002447455.1	4.41141	65.6	chromosome:NZ_CP023602.1/CP023602.1	3904	2017-10-05T00:00:00Z
Mycobacterium tuberculosis	SLM040	GCA_002447275.1	4.41141	65.6	chromosome:NZ_CP023593.1/CP023593.1	3902	2017-10-05T00:00:00Z
Mycobacterium tuberculosis	GG-134-11	GCA_002886505.1	4.4114	65.6	chromosome:NZ_CP025605.1/CP025605.1	3912	2018-01-17T00:00:00Z
Mycobacterium tuberculosis	TBV5365	GCA_002447235.1	4.4114	65.6	chromosome:NZ_CP023591.1/CP023591.1	3905	2017-10-05T00:00:00Z
Mycobacterium tuberculosis	SLM100	GCA_002447375.1	4.41139	65.6	chromosome:NZ_CP023598.1/CP023598.1	3907	2017-10-05T00:00:00Z
Mycobacterium tuberculosis	LN3589	GCA_002447715.1	4.41139	65.6	chromosome:NZ_CP023615.1/CP023615.1	3906	2017-10-05T00:00:00Z
Mycobacterium tuberculosis	LN1100	GCA_002447795.1	4.41139	65.6	chromosome:NZ_CP023619.1/CP023619.1	3908	2017-10-05T00:00:00Z
Mycobacterium tuberculosis	SLM088	GCA_002447355.1	4.41139	65.6	chromosome:NZ_CP023597.1/CP023597.1	3906	2017-10-05T00:00:00Z
Mycobacterium tuberculosis	CSV11678	GCA_002446955.1	4.41138	65.6	chromosome:NZ_CP023577.1/CP023577.1	3902	2017-10-05T00:00:00Z
Mycobacterium tuberculosis	LN3588	GCA_002447695.1	4.41138	65.6	chromosome:NZ_CP023614.1/CP023614.1	3912	2017-10-05T00:00:00Z
Mycobacterium tuberculosis	TBDM2489	GCA_002448115.1	4.41137	65.6	chromosome:NZ_CP023635.1/CP023635.1	3912	2017-10-05T00:00:00Z
Mycobacterium tuberculosis	LE410	GCA_002447575.1	4.41136	65.6	chromosome:NZ_CP023608.1/CP023608.1	3915	2017-10-05T00:00:00Z
Mycobacterium tuberculosis	LN2358	GCA_002447035.1	4.41135	65.6	chromosome:NZ_CP023581.1/CP023581.1	3912	2017-10-05T00:00:00Z
Mycobacterium tuberculosis	MDRMA2260	GCA_002447995.1	4.41135	65.6	chromosome:NZ_CP023629.1/CP023629.1	3914	2017-10-05T00:00:00Z
Mycobacterium tuberculosis	SLM036	GCA_002447255.1	4.41134	65.6	chromosome:NZ_CP023592.1/CP023592.1	3911	2017-10-05T00:00:00Z
Mycobacterium tuberculosis	LN317	GCA_002447615.1	4.41134	65.6	chromosome:NZ_CP023610.1/CP023610.1	3904	2017-10-05T00:00:00Z
Mycobacterium tuberculosis	MDRMA701	GCA_002447895.1	4.41134	65.6	chromosome:NZ_CP023624.1/CP023624.1	3910	2017-10-05T00:00:00Z
Mycobacterium tuberculosis	SLM063	GCA_002447335.1	4.41134	65.6	chromosome:NZ_CP023596.1/CP023596.1	3904	2017-10-05T00:00:00Z
Mycobacterium tuberculosis	LN3672	GCA_002447755.1	4.41134	65.6	chromosome:NZ_CP023617.1/CP023617.1	3918	2017-10-05T00:00:00Z
Mycobacterium tuberculosis	TBV5362	GCA_002447215.1	4.41133	65.6	chromosome:NZ_CP023590.1/CP023590.1	3912	2017-10-05T00:00:00Z
Mycobacterium tuberculosis	LN2978	GCA_002447655.1	4.41133	65.6	chromosome:NZ_CP023612.1/CP023612.1	3921	2017-10-05T00:00:00Z
Mycobacterium tuberculosis	LN2900	GCA_002447835.1	4.41133	65.6	chromosome:NZ_CP023621.1/CP023621.1	3910	2017-10-05T00:00:00Z
Mycobacterium tuberculosis	LN3584	GCA_002447675.1	4.41133	65.6	chromosome:NZ_CP023613.1/CP023613.1	3918	2017-10-05T00:00:00Z
Mycobacterium tuberculosis	LN763	GCA_002447635.1	4.41132	65.6	chromosome:NZ_CP023611.1/CP023611.1	3914	2017-10-05T00:00:00Z
Mycobacterium tuberculosis	TBV5000	GCA_002447195.1	4.41132	65.6	chromosome:NZ_CP023589.1/CP023589.1	3915	2017-10-05T00:00:00Z
Mycobacterium tuberculosis	TBDM2189	GCA_002448055.1	4.41132	65.6	chromosome:NZ_CP023632.1/CP023632.1	3913	2017-10-05T00:00:00Z
Mycobacterium tuberculosis	LN3756	GCA_002447055.1	4.41132	65.6	chromosome:NZ_CP023582.1/CP023582.1	3914	2017-10-05T00:00:00Z
Mycobacterium tuberculosis	MDRDM827	GCA_002447855.1	4.41132	65.6	chromosome:NZ_CP023622.1/CP023622.1	3912	2017-10-05T00:00:00Z
Mycobacterium tuberculosis	TBDM2487	GCA_002448095.1	4.41131	65.6	chromosome:NZ_CP023634.1/CP023634.1	3914	2017-10-05T00:00:00Z
Mycobacterium tuberculosis	CSV5769	GCA_002446915.1	4.41131	65.6	chromosome:NZ_CP023575.1/CP023575.1	3913	2017-10-05T00:00:00Z
Mycobacterium tuberculosis	TBV4766	GCA_002448175.1	4.41131	65.6	chromosome:NZ_CP023638.1/CP023638.1	3917	2017-10-05T00:00:00Z
Mycobacterium tuberculosis	SLM056	GCA_002447295.1	4.41131	65.6	chromosome:NZ_CP023594.1/CP023594.1	3918	2017-10-05T00:00:00Z
Mycobacterium tuberculosis	LN1856	GCA_002447815.1	4.4113	65.6	chromosome:NZ_CP023620.1/CP023620.1	3911	2017-10-05T00:00:00Z
Mycobacterium tuberculosis	MDRMA203	GCA_002447875.1	4.41129	65.6	chromosome:NZ_CP023623.1/CP023623.1	3903	2017-10-05T00:00:00Z
Mycobacterium tuberculosis	CSV4519	GCA_002446875.1	4.41129	65.6	chromosome:NZ_CP023573.1/CP023573.1	3913	2017-10-05T00:00:00Z
Mycobacterium tuberculosis	TBDM2444	GCA_002448075.1	4.41128	65.6	chromosome:NZ_CP023633.1/CP023633.1	3911	2017-10-05T00:00:00Z
Mycobacterium tuberculosis	MDRDM260	GCA_002447075.1	4.41128	65.6	chromosome:NZ_CP023583.1/CP023583.1	3909	2017-10-05T00:00:00Z
Mycobacterium tuberculosis	CSV4644	GCA_002446895.1	4.41127	65.6	chromosome:NZ_CP023574.1/CP023574.1	3914	2017-10-05T00:00:00Z
Mycobacterium tuberculosis	1-0039P6C4	GCA_014900815.1	4.41126	65.6	chromosome:NZ_CP041865.1/CP041865.1	3867	2020-10-20T00:00:00Z
Mycobacterium tuberculosis	LE103	GCA_002447535.1	4.41124	65.6	chromosome:NZ_CP023606.1/CP023606.1	3918	2017-10-05T00:00:00Z
Mycobacterium tuberculosis	CSV9577	GCA_002447435.1	4.41123	65.6	chromosome:NZ_CP023601.1/CP023601.1	3916	2017-10-05T00:00:00Z
Mycobacterium tuberculosis	MDRMA2019	GCA_002447955.1	4.41123	65.6	chromosome:NZ_CP023627.1/CP023627.1	3907	2017-10-05T00:00:00Z
Mycobacterium tuberculosis	ME1473	GCA_002447155.1	4.41122	65.6	chromosome:NZ_CP023587.1/CP023587.1	3908	2017-10-05T00:00:00Z
Mycobacterium tuberculosis	MDRDM627	GCA_002447095.1	4.41122	65.6	chromosome:NZ_CP023584.1/CP023584.1	3907	2017-10-05T00:00:00Z
Mycobacterium tuberculosis	LE76	GCA_002447495.1	4.41121	65.6	chromosome:NZ_CP023604.1/CP023604.1	3909	2017-10-05T00:00:00Z
Mycobacterium tuberculosis	LE492	GCA_002446995.1	4.41121	65.6	chromosome:NZ_CP023579.1/CP023579.1	3907	2017-10-05T00:00:00Z
Mycobacterium tuberculosis	LN55	GCA_002447595.1	4.41119	65.6	chromosome:NZ_CP023609.1/CP023609.1	3895	2017-10-05T00:00:00Z
Mycobacterium tuberculosis	CSV10399	GCA_002446935.1	4.41118	65.6	chromosome:NZ_CP023576.1/CP023576.1	3908	2017-10-05T00:00:00Z
Mycobacterium tuberculosis	LE486	GCA_002446975.1	4.41118	65.6	chromosome:NZ_CP023578.1/CP023578.1	3905	2017-10-05T00:00:00Z
Mycobacterium tuberculosis	TBV4768	GCA_002448195.1	4.41117	65.6	chromosome:NZ_CP023639.1/CP023639.1	3893	2017-10-05T00:00:00Z
Mycobacterium tuberculosis	MDRMA1565	GCA_002447935.1	4.41116	65.6	chromosome:NZ_CP023626.1/CP023626.1	3893	2017-10-05T00:00:00Z
Mycobacterium tuberculosis	TBDM1506	GCA_002448035.1	4.41116	65.6	chromosome:NZ_CP023631.1/CP023631.1	3902	2017-10-05T00:00:00Z
Mycobacterium tuberculosis	MDRDM1098	GCA_002447115.1	4.41115	65.6	chromosome:NZ_CP023585.1/CP023585.1	3911	2017-10-05T00:00:00Z
Mycobacterium tuberculosis	TBDM425	GCA_002447175.1	4.41114	65.6	chromosome:NZ_CP023588.1/CP023588.1	3912	2017-10-05T00:00:00Z
Mycobacterium tuberculosis	LE371	GCA_002447555.1	4.41114	65.6	chromosome:NZ_CP023607.1/CP023607.1	3913	2017-10-05T00:00:00Z
Mycobacterium tuberculosis	SLM060	GCA_002447315.1	4.41113	65.6	chromosome:NZ_CP023595.1/CP023595.1	3888	2017-10-05T00:00:00Z
Mycobacterium tuberculosis	MDRMA2491	GCA_002447135.1	4.41112	65.6	chromosome:NZ_CP023586.1/CP023586.1	3888	2017-10-05T00:00:00Z
Mycobacterium tuberculosis	CSV383	GCA_002447395.1	4.41111	65.6	chromosome:NZ_CP023599.1/CP023599.1	3894	2017-10-05T00:00:00Z
Mycobacterium tuberculosis	HN-205	GCA_002357935.1	4.41103	65.6	chromosome:NZ_AP018034.1/AP018034.1	3878	2017-05-10T23:03:00Z
Mycobacterium tuberculosis	SEA13111P6C4	GCA_014899405.1	4.41096	65.6	chromosome:NZ_CP041798.1/CP041798.1	3872	2020-10-20T00:00:00Z
Mycobacterium tuberculosis	96121	GCA_000756545.1	4.41094	65.6	chromosome:NZ_CP009427.1/CP009427.1	3874	2014-09-22T00:00:00Z
Mycobacterium tuberculosis	2-0034P6C4	GCA_014900175.1	4.41087	65.6	chromosome:NZ_CP041835.1/CP041835.1	3886	2020-10-20T00:00:00Z
Mycobacterium tuberculosis	KIT87190	GCA_000706665.1	4.41079	65.6	chromosome:NZ_CP007809.1/CP007809.1	3852	2014-06-13T00:00:00Z
Mycobacterium tuberculosis	SEA12126P6C4	GCA_014899485.1	4.41065	65.6	chromosome:NZ_CP041802.1/CP041802.1	3872	2020-10-20T00:00:00Z
Mycobacterium tuberculosis	1-0013P6C4	GCA_014901095.1	4.41042	65.6	chromosome:NZ_CP041873.1/CP041873.1	3886	2020-10-20T00:00:00Z
Mycobacterium tuberculosis	SEA11278P6C4	GCA_014899505.1	4.41003	65.6	chromosome:NZ_CP041803.1/CP041803.1	3859	2020-10-20T00:00:00Z
Mycobacterium tuberculosis	DKC2	GCA_900520315.1	4.40954	65.6	chromosome 1:NZ_LR027516.1/LR027516.1	3910	2018-11-09T00:00:00Z
Mycobacterium tuberculosis	2-0043-unknownP6C4	GCA_014900155.1	4.40904	65.6	chromosome:NZ_CP041834.1/CP041834.1	3895	2020-10-20T00:00:00Z
Mycobacterium tuberculosis	SEA08162P6C4	GCA_014899645.1	4.40889	65.6	chromosome:NZ_CP041810.1/CP041810.1	3901	2020-10-20T00:00:00Z
Mycobacterium tuberculosis	SEA14333P6C4	GCA_014899345.1	4.40823	65.6	chromosome:NZ_CP041795.1/CP041795.1	3859	2020-10-20T00:00:00Z
Mycobacterium tuberculosis	SEA06535P6C4	GCA_014899725.1	4.40818	65.6	chromosome:NZ_CP041814.1/CP041814.1	3888	2020-10-20T00:00:00Z
Mycobacterium tuberculosis	4-0096P6C4	GCA_014899785.1	4.40812	65.6	chromosome:NZ_CP041817.1/CP041817.1	3878	2020-10-20T00:00:00Z
Mycobacterium tuberculosis	SEA15228P6C4	GCA_014899325.1	4.4078	65.6	chromosome:NZ_CP041794.1/CP041794.1	3868	2020-10-20T00:00:00Z
Mycobacterium tuberculosis	SEA07020250P6C4	GCA_014899685.1	4.40708	65.6	chromosome:NZ_CP041812.1/CP041812.1	3904	2020-10-20T00:00:00Z
Mycobacterium tuberculosis	Beijing/391	GCA_002116815.1	4.40693	65.6	chromosome:NZ_CP017596.1/CP017596.1	3800	2017-05-01T00:00:00Z
Mycobacterium tuberculosis	SCAID 320.0	GCA_001702435.1	4.40663	65.6	chromosome:NZ_CP016794.1/CP016794.1	3869	2016-08-10T00:00:00Z
Mycobacterium tuberculosis	SEA13020298P6C4	GCA_014899425.1	4.40659	65.6	chromosome:NZ_CP041799.1/CP041799.1	3860	2020-10-20T00:00:00Z
Mycobacterium tuberculosis	SEA11020092P6C4	GCA_014899525.1	4.40652	65.6	chromosome:NZ_CP041804.1/CP041804.1	3879	2020-10-20T00:00:00Z
Mycobacterium tuberculosis	H112	GCA_003287185.1	4.40635	65.6	chromosome:NZ_CP019613.1/CP019613.1	3874	2018-07-03T00:00:00Z
Mycobacterium tuberculosis	SEA17020030P6C4	GCA_014899205.1	4.4052	65.6	chromosome:NZ_CP041788.1/CP041788.1	3890	2020-10-20T00:00:00Z
Mycobacterium tuberculosis	1-0168P6C4	GCA_014900335.1	4.40518	65.6	chromosome:NZ_CP041843.1/CP041843.1	3896	2020-10-20T00:00:00Z
Mycobacterium tuberculosis	1-0036P6C4	GCA_014900835.1	4.40486	65.6	chromosome:NZ_CP041866.1/CP041866.1	3892	2020-10-20T00:00:00Z
Mycobacterium tuberculosis	2-0052P6C4	GCA_014900115.1	4.40427	65.6	chromosome:NZ_CP041832.1/CP041832.1	3869	2020-10-20T00:00:00Z
Mycobacterium tuberculosis	SEA11020068P6C4	GCA_014899545.1	4.40247	65.6	chromosome:NZ_CP041805.1/CP041805.1	3902	2020-10-20T00:00:00Z
Mycobacterium tuberculosis	SEA11020057P6C4	GCA_014899565.1	4.40216	65.6	chromosome:NZ_CP041806.1/CP041806.1	3891	2020-10-20T00:00:00Z
Mycobacterium tuberculosis	4-0012P6C4	GCA_014899925.1	4.40161	65.6	chromosome:NZ_CP041824.1/CP041824.1	3890	2020-10-20T00:00:00Z
						3882	2020-10-20T00:00:00Z
						3888	2020-10-13T00:00:00Z
						3899	2020-10-20T00:00:00Z
						3894	2020-10-20T00:00:00Z
						3890	2020-10-20T00:00:00Z
						3846	2017-04-25T23:03:00Z
						3876	2020-10-20T00:00:00Z
						3884	2020-10-20T00:00:00Z
						3883	2020-10-20T00:00:00Z
						3896	2020-05-11T00:00:00Z
						3884	2020-10-20T00:00:00Z
						3878	2020-10-20T00:00:00Z
						3887	2016-12-09T00:00:00Z
						3892	2016-12-09T00:00:00Z
						3885	2016-12-09T00:00:00Z
						3879	2016-12-01T00:00:00Z
						3857	2017-05-01T00:00:00Z
						3828	2020-04-28T00:00:00Z
						3856	2014-09-22T00:00:00Z
						3848	2016-10-03T00:00:00Z
						3890	2020-10-20T00:00:00Z
						3897	2016-12-09T00:00:00Z
						3864	2020-10-20T00:00:00Z
						3881	2016-12-09T00:00:00Z
						3877	2016-12-09T00:00:00Z
						3830	2018-07-09T00:00:00Z
						3931	2017-01-06T00:00:00Z
						3837	2011-07-05T00:00:00Z
						3896	2011-04-07T00:00:00Z
						3924	2014-12-23T00:00:00Z
						3867	2014-06-05T00:00:00Z
						3786	2020-03-01T00:00:00Z
						3829	2015-03-17T00:00:00Z
						3697	2018-01-22T00:00:00Z
