# Supplementary material for: An integrated computational framework to design a multi-epitopes vaccine against Mycobacterium tuberculosis
Source: Sci Rep. 2021 Nov 9;11:21929. doi: 10.1038/s41598-021-01283-6 (PMC8578660; doi:10.1038/s41598-021-01283-6)
Supplement: Supplementary file 4 — Supplementary Table 2. [file 41598_2021_1283_MOESM4_ESM.xlsx]

## Sheet: stats
Genome no.	Organism name	No. of core genes	No. of accessory genes	No. of unique genes	No. of exclusively absent genes
1	1-0006P6C4.exe.faa.fasta	2476	1187	0	1
2	1-0007P6C4.exe.faa.faa	2476	1198	0	1
3	1-0009P6C4.exe.faa.faa	2476	1176	0	3
4	1-0013P6C4.exe.faa.faa	2476	1197	0	3
5	1-0017P6C4.exe.faa.faa	2476	1182	0	1
6	1-0021P6C4.exe.faa.faa	2476	1191	0	8
7	1-0023P6C4.exe.faa.faa	2476	1188	0	1
8	1-0028P6C4.exe.faa.faa	2476	1180	0	4
9	1-0030P6C4,exe.faa.faa	2476	1208	1	3
10	1-0031P6C4.exe.faa.faa	2476	1171	0	2
11	1-0036P6C4.exe.faa.faa	2476	1204	0	6
12	1-0039P6C4.exe.faa.faa	2476	1171	0	2
13	1-0045P6C4.exe.faa.faa	2476	1186	0	1
14	1-0047P6C4.exe.faa.faa	2476	1198	0	10
15	1-0054P6C4.exe.faa.faa	2476	1185	0	1
16	1-0056P6C4.exe.faa.faa	2476	1180	0	0
17	1-0061P6C4.exe.faa.faa	2476	1180	0	6
18	1-0064P6C4.exe.faa.faa	2476	1180	0	4
19	1-0066P6C4.exe.faa.faa	2476	1183	0	1
20	1-0069P6C4.exe.faa.faa	2476	1169	0	3
21	1-0071P6C4.exe.faa.faa	2476	1189	1	0
22	1-0072P6C4.exe.faa.faa	2476	1185	0	1
23	1-0084P6C4.exe.faa.faa	2476	1176	0	1
24	1-0102P6C4.exe.faa.faa	2476	1173	0	1
25	1-0107P6C4.exe.faa.faa	2476	1210	0	4
26	1-0110P6C4.exe.faa.faa	2476	1160	0	8
27	1-0112P6C4..exe.faa.faa	2476	1175	0	4
28	1-0116P6C4.exe.faa.faa	2476	1175	0	4
29	1-0123P6C4.exe.faa.faa	2476	1190	0	0
30	1-0137P6C4.exe.faa	2476	1174	0	0
31	1-0149P6C4.exe.faa.faa	2476	1175	0	0
32	1-0153P6C4.exe.faa.faa	2476	1171	0	5
33	1-0156P6C4.exe.faa.faa	2476	1189	0	10
34	1-0160P6C4.exe.faa.faa	2476	1189	2	6
35	1-0168P6C4.exe.faa.faa	2476	1198	0	4
36	2-0013P6C4.exe.faa.faa	2476	1184	1	6
37	2-0021P6C4.exe.faa.faa	2476	1221	0	0
38	2-0022P6C4.exe.faa.faa	2476	1201	0	4
39	2-0023P6C4.exe.faa.faa	2476	1213	0	5
40	2-0028P6C4.exe.faa.faa	2476	1212	0	0
41	2-0029P6C4e.exe.faa.faa	2476	1214	0	1
42	2-0031P6C4.exe.faa.faa	2476	1161	0	4
43	2-0034P6C4.exe.faa.faa	2476	1193	0	0
44	2-0043-.exe.faa.faa	2476	1201	0	3
45	2-0046P6C4.exe.faa.faa	2476	1204	0	6
46	2-0052P6C4.exe.faa.faa	2476	1179	0	9
47	2-0059P6C4.exe.faa.faa	2476	1198	0	9
48	2-0068P6C4e.exe.faa.faa	2476	1174	0	2
49	3-0090P6C4.exe.faa.faa	2476	1184	0	13
50	3-0096P6C4.exe.faa.faa	2476	1201	0	1
51	3-0124P6C4.exe.faa.faa	2476	1167	1	13
52	4-0012P6C4.exe.faa.faa	2476	1204	0	2
53	4-0073P6C4.exe.faa.faa	2476	1207	0	6
54	4-0077P6C4.exe.faa.faa	2476	1194	0	1
55	4-0087P6C4.exe.faa.faa	2476	1196	0	0
56	4-0096P6C4.exe.faa.faa	2476	1189	0	1
57	120-26CAO.exe.faa.faa	2476	1209	0	0
58	267-47W148.exe.faa.faa	2476	1208	0	0
59	757.exe.faa.faa	2476	1217	0	0
60	50148.exe.faa.faa	2476	1180	0	0
61	96121.exe.faa.faa	2476	1190	1	5
62	AU.exe.faa.faa	2476	1179	2	8
63	CSV383.exe.faa.faa	2476	1206	0	0
64	CSV3611.exe.faa.faa	2476	1214	0	1
65	CSV4519.exe.faa.faa	2476	1214	0	0
66	CSV4644.exe.faa.faa	2476	1217	0	0
67	CSV5769.exe.faa.faa	2476	1215	0	0
68	CSV9577.exe.faa.faa	2476	1218	0	1
69	CSV10399.exe.faa.faa	2476	1212	0	0
70	CSV11678.exe.faa.faa	2476	1204	0	1
71	DK9897.exe.faa.faa	2476	1207	0	8
72	DKC2.exe.faa.faa	2476	1211	0	0
73	GG-20-11.exe.faa.faa	2476	1218	0	0
74	GG-27-11.exe.faa.faa	2476	1211	0	4
75	GG-36-11.exe.faa.faa	2476	1215	0	1
76	GG-37-11.exe.faa.faa	2476	1214	0	2
77	GG-45-11.exe.faa.faa	2476	1215	0	1
78	GG-77-11.exe.faa.faa	2476	1214	0	1
79	GG-90-10.exe.faa.faa	2476	1206	0	3
80	GG-109-10.exe.faa.faa	2476	1209	0	0
81	GG-111-10.exe.faa.faa	2476	1208	0	0
82	GG-121-10.exe.faa.faa	2476	1214	0	1
83	GG-129-11.exe.faa.faa	2476	1211	0	0
84	GG-134-11.exe.faa.faa	2476	1215	0	0
85	GG-137-10.exe.faa.faa	2476	1217	2	0
86	GG-186-10.exe.exe.faa.faa	2476	1209	0	2
87	GG-229-10.exe.faa.faa	2476	1207	0	3
88	H37Rv_CG.exe.faa.faa	2476	1221	0	0
89	H54.exe.faa.faa	2476	1190	0	5
90	H83.exe.faa.faa	2476	1193	0	4
91	H107.exe.faa.faa	2476	1220	0	7
92	H112.exe.faa.faa	2476	1183	0	4
93	HN-205.exe.faa.faa	2476	1190	0	3
94	HN-321.exe.faa.faa	2476	1193	0	0
95	HN-506.exe.faa.faa	2476	1188	0	1
96	KIT87190.exe.faa.faa	2476	1172	2	12
97	L.exe.faa.faa	2476	1126	0	30
98	LE13.exe.faa.faa	2476	1211	0	1
99	LE63.exe.faa.faa	2476	1218	0	0
100	LE76.exe.faa.faa	2476	1204	0	3
101	LE79.exe.faa.faa	2476	1213	0	0
102	LE103.exe.faa.faa	2476	1220	0	1
103	LE371.exe.faa.faa	2476	1216	0	2
104	LE410.exe.faa.faa	2476	1216	0	4
105	LE486.exe.faa.faa	2476	1209	0	0
106	LE492.exe.faa.faa	2476	1209	0	0
107	LN55.exe.faa.faa	2476	1206	0	0
108	LN180.exe.faa.faa	2476	1210	0	0
109	LN317.exe.faa.faa	2476	1209	0	0
110	LN763.exe.faa.faa	2476	1208	0	0
111	LN1100.exe.faa.faa	2476	1215	0	0
112	LN1856.exe.faa.faa	2476	1214	0	2
113	LN2358.exe.faa.faa	2476	1215	0	1
114	LN2900.exe.faa.faa	2476	1211	0	0
115	LN2978.exe.faa.faa	2476	1218	2	0
116	LN3584.exe.faa.faa	2476	1218	0	2
117	LN3588.exe.faa.faa	2476	1215	0	0
118	LN3589.exe.faa.faa	2476	1208	0	3
119	LN3668.exe.faa.faa	2476	1210	0	2
120	LN3672.exe.faa.faa	2476	1212	0	2
121	LN3695.exe.faa.faa	2476	1210	0	1
122	LN3756.exe.faa.faa	2476	1219	0	0
123	MDRDM260.exe.faa.faa	2476	1215	0	0
124	MDRDM627.exe.faa.faa	2476	1207	0	2
125	MDRDM827.exe.faa.faa	2476	1214	0	0
126	MDRDM1098.exe.faa.faa	2476	1212	0	0
127	MDRMA203.exe.faa.faa	2476	1207	0	3
128	MDRMA701.exe.faa.faa	2476	1211	0	0
129	MDRMA863.exe.faa.faa	2476	1212	0	0
130	MDRMA1565.exe.faa.faa	2476	1200	0	1
131	MDRMA2019.exe.faa.faa	2476	1210	0	0
132	MDRMA2082.exe.faa.faa	2476	1214	0	0
133	MDRMA2260.exe.faa.faa	2476	1214	0	0
134	MDRMA2441.exe.faa.faa	2476	1216	0	1
135	MDRMA2491.exe.faa.faa	2476	1203	0	1
136	ME1473.exe.faa.faa	2476	1211	0	0
137	MT-0080.exe.faa.faa	2476	1215	0	1
138	MTB2.exe.faa.faa	2476	1194	1	1
139	protein 391.exe.faa.faa	2476	1119	1	30
140	Protein 36918.exe.faa.faa	2476	1175	0	2
141	protein.exe.faa (2).faa	2476	1176	1	0
142	Protein.exe.faa (3).faa	2476	1232	0	0
143	protein.exe.faa (4).faa	2476	1199	0	4
144	protein.exe.faa (5).faa	2476	1181	0	2
145	protein.exe.faa.faa	2476	1185	0	1
146	proteins38774.exe.faa.faa	2476	1179	0	1
147	RUS_B0.exe.faa.faa	2476	1183	0	2
148	SCAID 187.0.exe.faa.faa	2476	1185	0	3
149	SCAID 252.0.exe.faa.faa	2476	1177	0	0
150	SCAID 320.0.exe.faa.faa	2476	1177	1	1
151	SEA00042P6C4.exe.faa.faa	2476	1191	0	15
152	SEA06535P6C4.exe.faa.faa	2476	1195	0	2
153	SEA08151P6C4.exe.faa.faa	2476	1194	1	10
154	SEA08162P6C4.exe.faa.faa	2476	1203	0	4
155	SEA11278P6C4.exe.faa.faa	2476	1175	2	11
156	SEA12126P6C4.exe.faa.faa	2476	1188	0	6
157	SEA12202P6C4.exe.faa.faa	2476	1175	0	10
158	SEA12334P6C4.exe.faa.faa	2476	1197	0	0
159	SEA13111P6C4.exe.faa.faa	2476	1191	0	0
160	SEA14318P6C4.exe.faa.faa	2476	1187	0	4
161	SEA14333P6C4.exe.faa.faa	2476	1176	0	6
162	SEA15228P6C4.exe.faa.faa	2476	1182	0	1
163	SEA15229P6C4.exe.faa.faa	2476	1202	0	4
164	SEA15230P6C4.exe.faa.faa	2476	1201	0	4
165	SEA02010036P6C4.exe.faa.faa	2476	1177	0	0
166	SEA07010354P6C4.exe.faa.faa	2476	1205	0	7
167	SEA07020250P6C4.exe.faa.faa	2476	1202	0	3
168	SEA11020057P6C4.exe.faa.faa	2476	1199	1	5
169	SEA11020068P6C4.exe.faa.faa	2476	1204	0	2
170	SEA11020092P6C4.exe.faa.faa	2476	1188	0	9
171	SEA13020298P6C4.exe.faa.faa	2476	1169	0	4
172	SEA17020024P6C4.exe.faa.faa	2476	1190	0	7
173	SLM036.exe.faa.faa	2476	1214	0	0
174	SLM040.exe.faa.faa	2476	1208	0	3
175	SLM056.exe.faa.faa	2476	1218	0	0
176	SLM060.exe.faa.faa	2476	1203	0	0
177	SLM063.exe.faa.faa	2476	1210	0	0
178	SLM088.exe.faa.faa	2476	1212	0	0
179	SLM100.exe.faa.faa	2476	1213	0	0
180	TB282.exe.faa.faa	2476	1184	0	1
181	TBDM425.exe.faa.faa	2476	1212	0	0
182	TBDM1506.exe.faa.faa	2476	1207	0	4
183	TBDM2189.exe.faa.faa	2476	1213	0	0
184	TBDM2444.exe.faa.faa	2476	1211	0	3
185	TBDM2487.exe.faa.faa	2476	1215	1	4
186	TBDM2489.exe.faa.faa	2476	1215	0	1
187	TBDM2699.exe.faa.faa	2476	1208	0	0
188	TBDM2717.exe.faa.faa	2476	1213	0	0
189	TBV4766.exe.faa.faa	2476	1217	0	0
190	TBV4768.exe.faa.faa	2476	1198	0	3
191	TBV4952.exe.faa.faa	2476	1210	0	0
192	TBV5000.exe.faa.faa	2476	1215	0	0
193	TBV5362.exe.faa.faa	2476	1214	0	0
194	TBV5365.exe.faa.faa	2476	1208	0	2
195	TCDC11.exe.faa.faa	2476	1189	1	4
196	WC078.exe.faa.faa	2476	1190	0	2
197	ZMC13-88.exe.faa.faa	2476	1193	0	5
198	ZMC13-264.exe.faa.faa	2476	1178	0	11
199	ZMC13-264.exe.faa.faa	2476	1178	0	11
200	ZMC13-264.exe.faa.faa	2476	1178	0	11
